# Supplementary material for: Recycling of spent mushroom substrate: Utilization as feed material for the larvae of the yellow mealworm Tenebrio molitor (Coleoptera: Tenebrionidae)
Source: PLoS One. 2020 Aug 6;15(8):e0237259. doi: 10.1371/journal.pone.0237259 (PMC7410198; doi:10.1371/journal.pone.0237259)
Supplement: S1 Raw data — (XLSX) [file pone.0237259.s001.xlsx]

## Sheet: Table 2
	Number of surviving larvae					Total larval weight (g)
Feed type	Repetition 1	2	3	4	5	Repetition 1	2	3	4	5
Wheat bran	29	28	29	30	29	0.1873	0.1899	0.198	0.2108	0.2065
Rice bran	30	27	28	28	29	0.1111	0.0913	0.1008	0.0979	0.1052
Lentinus edodes SMS	11	4	16	6	18	0.0046	0.0025	0.0072	0.0034	0.011
Pleurotus eryngii SMS	0	0	0	1	1	-	-	-	0.0031	0.0023
Pleurotus citrinopileatus SMS	0	0	0	0	0	-	-	-	-	-
Pleurotus ostreatus SMS	0	0	0	0	0	-	-	-	-	-
Auricularia cornea SMS	0	0	0	0	0	-	-	-	-	-

## Sheet: Figure 1
	Number of surviving larvae					Total larval weight (g)
Percent of wheat bran replaced by SMS (%)	Repetition 1	2	3	4	5	Repetition 1	2	3	4	5
0	50	49	49	49	50	0.253	0.251	0.274	0.273	0.265
30	49	50	48	49	50	0.234	0.293	0.272	0.269	0.29
40	49	50	50	50	47	0.233	0.289	0.247	0.269	0.257
50	49	48	48	46	49	0.253	0.278	0.26	0.237	0.283
60	43	49	49	50	48	0.207	0.255	0.228	0.228	0.232
70	46	47	47	45	47	0.198	0.193	0.208	0.209	0.206
	Number of surviving larvae					Total larval weight (g)
Percent of rice bran replaced by SMS (%)	Repetition 1	2	3	4	5	Repetition 1	2	3	4	5
0	46	47	43	48	50	0.242	0.283	0.247	0.268	0.241
20	50	49	49	44	48	0.265	0.254	0.245	0.225	0.255
30	46	50	49	50	48	0.244	0.267	0.228	0.273	0.241
40	46	49	47	47	48	0.211	0.241	0.231	0.226	0.249
50	49	49	48	48	48	0.216	0.235	0.229	0.23	0.253
60	49	45	44	49	48	0.215	0.199	0.207	0.227	0.222

## Sheet: Figure 2
	Number of larvae					Initial total larval weight (g)
Percent of wheat bran replaced by SMS (%)	Repetition 1	2	3	4	5	Repetition 1	2	3	4	5
0	30	30	30	30	30	0.557	0.459	0.479	0.433	0.435
30	30	30	30	30	30	0.515	0.472	0.489	0.417	0.399
40	30	30	30	30	30	0.495	0.402	0.451	0.464	0.424
50	30	30	30	30	30	0.463	0.471	0.42	0.493	0.528
60	30	30	30	30	30	0.439	0.439	0.496	0.478	0.487
	Number of surviving larvae					Total larval weight (g)
Percent of wheat bran replaced by SMS (%)	Repetition 1	2	3	4	5	Repetition 1	2	3	4	5
0	30	30	30	30	30	2.853	2.62	2.704	2.694	2.608
30	30	30	30	30	30	2.217	2.175	2.392	2.062	2.266
40	30	30	30	30	30	1.968	1.993	1.913	2.196	1.986
50	30	30	30	30	30	1.788	2.528	2.18	1.871	2.039
60	30	30	30	30	30	2.127	2.147	2.235	2.22	2.147

## Sheet: Figure 3 & Table 3-I
	Number of pupae					Number of adults					Number of deformed adults
Percent of wheat bran replaced by SMS (%)	Repetition 1	2	3	4	5	Repetition 1	2	3	4	5	Repetition 1	2	3	4	5
0	27	30	29	28	25	26	30	29	26	25	1	0	1	0	1
30	29	30	28	29	29	26	29	26	28	27	2	1	1	0	0
40	23	29	28	29	19	19	27	26	29	19	0	1	1	1	1
50	27	27	27	23	25	26	27	27	22	24	0	0	0	0	0
60	26	19	22	24	25	26	18	22	23	24	1	0	1	1	0

## Sheet: Figure 3 & Table 3-II
Pupal weight (g)
Percent of wheat bran replaced by SMS (%)	Repetition 1	2	3	4	5			Percent of wheat bran replaced by SMS (%)	Repetition 1	2	3	4	5			Percent of wheat bran replaced by SMS (%)	Repetition 1	2	3	4	5			Percent of wheat bran replaced by SMS (%)	Repetition 1	2	3	4	5			Percent of wheat bran replaced by SMS (%)	Repetition 1	2	3	4	5
0	0.15	0.16	0.13	0.18	0.16			30	0.12	0.16	0.14	0.08	0.12			40	0.07	0.11	0.08	0.15	0.13			50	0.13	0.14	0.13	0.12	0.1			60	0.13	0.13	0.16	0.14	0.12
	0.13	0.16	0.14	0.12	0.18				0.17	0.15	0.1	0.14	0.12				0.14	0.12	0.09	0.2	0.13				0.12	0.15	0.15	0.16	0.13				0.12	0.14	0.14	0.15	0.13
	0.14	0.12	0.15	0.16	0.15				0.13	0.14	0.12	0.14	0.13				0.15	0.09	0.15	0.17	0.16				0.12	0.12	0.14	0.11	0.17				0.13	0.14	0.16	0.13	0.14
	0.13	0.14	0.14	0.13	0.19				0.09	0.15	0.13	0.16	0.11				0.17	0.06	0.16	0.16	0.16				0.13	0.15	0.14	0.12	0.15				0.12	0.12	0.16	0.17	0.14
	0.13	0.17	0.17	0.17	0.15				0.12	0.16	0.18	0.15	0.13				0.15	0.14	0.15	0.13	0.18				0.1	0.15	0.15	0.15	0.19				0.12	0.12	0.16	0.16	0.15
	0.12	0.16	0.16	0.14	0.15				0.17	0.15	0.13	0.14	0.15				0.1	0.15	0.17	0.16	0.14				0.14	0.14	0.13	0.14	0.16				0.13	0.13	0.17	0.12	0.15
	0.17	0.18	0.13	0.17	0.15				0.16	0.14	0.15	0.17	0.14				0.16	0.14	0.16	0.15	0.17				0.13	0.15	0.14	0.11	0.14				0.16	0.13	0.15	0.14	0.13
	0.17	0.16	0.18	0.14	0.16				0.15	0.16	0.16	0.14	0.16				0.18	0.17	0.15	0.16	0.16				0.15	0.15	0.17	0.13	0.17				0.14	0.15	0.14	0.13	0.15
	0.17	0.16	0.14	0.17	0.17				0.18	0.15	0.13	0.16	0.17				0.15	0.15	0.14	0.16	0.17				0.13	0.14	0.14	0.14	0.14				0.15	0.16	0.14	0.12	0.15
	0.15	0.17	0.16	0.2	0.15				0.17	0.15	0.17	0.18	0.14				0.16	0.16	0.15	0.17	0.16				0.15	0.15	0.17	0.16	0.16				0.16	0.15	0.16	0.12	0.16
	0.17	0.17	0.16	0.17	0.15				0.19	0.15	0.13	0.16	0.14				0.16	0.15	0.15	0.16	0.19				0.13	0.12	0.18	0.16	0.18				0.16	0.15	0.17	0.14	0.17
	0.18	0.18	0.16	0.17	0.19				0.18	0.14	0.15	0.14	0.16				0.17	0.14	0.12	0.17	0.17				0.16	0.16	0.16	0.16	0.17				0.15	0.2	0.16	0.17	0.13
	0.16	0.18	0.13	0.14	0.18				0.16	0.13	0.16	0.16	0.17				0.18	0.16	0.15	0.16	0.16				0.15	0.15	0.17	0.16	0.16				0.15	0.15	0.16	0.18	0.18
	0.17	0.15	0.15	0.18	0.17				0.16	0.16	0.15	0.16	0.15				0.09	0.16	0.16	0.15	0.16				0.14	0.18	0.18	0.14	0.18				0.17	0.18	0.17	0.18	0.17
	0.17	0.18	0.18	0.16	0.16				0.16	0.15	0.15	0.15	0.16				0.16	0.19	0.17	0.17	0.16				0.16	0.15	0.15	0.15	0.19				0.16	0.17	0.14	0.18	0.15
	0.16	0.17	0.17	0.17	0.2				0.18	0.18	0.18	0.16	0.15				0.14	0.17	0.16	0.16	0.16				0.13	0.12	0.17	0.19	0.17				0.16	0.15	0.2	0.2	0.15
	0.18	0.18	0.2	0.13	0.16				0.15	0.19	0.17	0.15	0.15				0.19	0.18	0.15	0.14	0.19				0.18	0.16	0.16	0.14	0.15				0.15	0.19	0.15	0.17	0.18
	0.16	0.17	0.19	0.17	0.18				0.16	0.18	0.14	0.17	0.17				0.18	0.19	0.18	0.18	0.16				0.14	0.16	0.16	0.17	0.19				0.15	0.18	0.19	0.17	0.19
	0.17	0.16	0.17	0.14	0.19				0.16	0.15	0.2	0.16	0.16				0.17	0.15	0.16	0.18	0.18				0.16	0.18	0.15	0.18	0.17				0.15	0.19	0.19	0.17	0.2
	0.15	0.15	0.16	0.14	0.19				0.16	0.15	0.18	0.16	0.19				0.16	0.13	0.2	0.21					0.16	0.15	0.18	0.15	0.17				0.17		0.19	0.19	0.17
	0.18	0.18	0.17	0.18	0.21				0.15	0.19	0.17	0.18	0.17				0.18	0.16	0.22	0.2					0.16	0.13	0.18	0.14	0.16				0.18		0.18	0.17	0.2
	0.16	0.18	0.18	0.2	0.17				0.17	0.18	0.19	0.19	0.19				0.2	0.15	0.19	0.16					0.18	0.17	0.15	0.21	0.17				0.16		0.2	0.16	0.18
	0.19	0.17	0.18	0.18	0.18				0.15	0.19	0.18	0.19	0.22				0.15	0.14	0.14	0.21					0.17	0.17	0.17	0.19	0.19				0.18			0.17	0.14
	0.18	0.15	0.17	0.2	0.19				0.19	0.17	0.16	0.15	0.19					0.17	0.17	0.21					0.21	0.17	0.2		0.22				0.13			0.17	0.17
	0.18	0.2	0.17	0.22	0.2				0.18	0.17	0.19	0.18	0.19					0.16	0.17	0.18					0.18	0.18	0.17		0.21				0.17				0.17
	0.17	0.21	0.19	0.19					0.17	0.14	0.18	0.18	0.17					0.18	0.16	0.17					0.18	0.2	0.18						0.19
	0.18	0.15	0.16	0.18					0.15	0.18	0.21	0.21	0.17					0.17	0.22	0.13					0.21	0.16	0.18
		0.2	0.18	0.2					0.14	0.17	0.23	0.19	0.2					0.15	0.16	0.2
		0.17	0.22						0.17	0.21		0.21	0.19					0.17		0.11
		0.19								0.2

## Sheet: Figure 3 & Table 3-III
Pupal duration (days)
Percent of wheat bran replaced by SMS (%)	Repetition 1	2	3	4	5			Percent of wheat bran replaced by SMS (%)	Repetition 1	2	3	4	5			Percent of wheat bran replaced by SMS (%)	Repetition 1	2	3	4	5			Percent of wheat bran replaced by SMS (%)	Repetition 1	2	3	4	5			Percent of wheat bran replaced by SMS (%)	Repetition 1	2	3	4	5
0	8	7	7	7	8			30	7	7	8	8	8			40	8	7	8	7	8			50	7	7	8	7	7			60	7	8	8	8	8
	8	8	7	7	8				8	8	7	7	6				8	8	8	8	7				8	8	7	8	7				8	8	8	8	8
	7	7	6	8	7				9	8	8	8	7				8	8	8	8	8				8	7	8	8	8				7	8	8	7	8
	7	8	7	8	8				8	8	8	8	7				8	7	7	8	8				8	7	8	8	8				9	8	8	7	7
	6	8	8	8	7				8	7	7	8	8				8	8	7	7	8				8	8	7	7	7				8	7	9	7	8
	5	8	8	8	8				8	8	8	8	8				7	8	7	8	7				8	8	8	7	8				7	8	8	8	8
	8	7	8	7	8				8	8	9	8	8				7	8	8	7	8				7	8	8	8	8				8	7	8	7	8
	8	7	8	8	8				8	8	8	8	8				7	7	8	8	8				7	8	8	8	7				8	8	8	8	8
	8	7	8	7	8				7	8	7	8	7				7	8	8	8	8				8	8	9	8	7				8	8	7	7	8
	7	8	7	8	8				9	8	8	8	8				5	8	7	8	8				8	7	7	8	7				8	7	8	8	8
	8	8	8	7	8				8	8	8	7	8				8	8	7	8	7				8	8	8	8	8				7	8	8	8	8
	7	8	7	7	8				8	8	6	7	8				8	8	7	7	8				7	7	8	8	7				8	8	8	8	8
	8	8	7	8	7				8	7	8	8	8				8	8	8	8	7				8	7	7	8	7				7	8	7	6	7
	8	8	7	8	8				8	8	8	8	8				7	7	8	7	7				7	7	7	8	8				8	8	7	8	8
	8	8	8	7	7				8	7	7	8	7				8	7	8	8	7				8	8	8	8	8				7	7	7	8	8
	7	7	8	8	7				8	8	7	8	7				8	8	8	8	7				8	8	7	7	8				7	7	7	8	8
	8	8	7	8	7				8	8	8	8	8				8	8	8	8	7				7	7	7	8	8				8	7	7	8	8
	7	7	7	8	7				8	8	8	7	7				8	7	8	8	8				7	8	7	7	8				8	8	8	8	8
	7	8	6	8	8				8	8	8	7	7				8	7	8	7	7				7	8	7	8	7				8		8	7	8
	7	7	7	7	7				7	7	8	8	7					7	7	8					7	7	7	8	8				8		7	7	8
	7	7	8	7	7				7	8	7	8	7					7	7	7					7	7	8	8	9				8		9	7	8
	7	7	8	7	8				7	8	8	8	7					8	8	7					8	7	7	8	8				8		7	4	7
	8	7	7	9	8				8	8	7	7	7					7	8	7					7	8	8		8				7			10	8
	7	8	7	8	7				7	7	8	8	8					8	8	7					8	7	8		8				8				8
	6	8	7	8	8				8	8	8	8	6					7	7	9					7	8	8						8
	7	7	7	8					8	8	8	8	8					8	7	7					8	8	7						7
		7	8							8		8	8					7		7						8	8
		8	7							8		8								7
		8	7							7										7
		8
